# Supplementary material for: Engraftment of Allotransplanted Tumor Cells in Adult rag2 Mutant Xenopus tropicalis
Source: Cancers (Basel). 2022 Sep 20;14(19):4560. doi: 10.3390/cancers14194560 (PMC9559464; doi:10.3390/cancers14194560)
Supplement: Supplementary file 1 [file cancers-14-04560-s001.zip]

Archive with 1 entries (1 files):
- cancers-1919726-supplementary.pdf
